# Supplementary material for: Application of transthoracic echocardiography to assess the dynamic evolution of early cardiac damage induced by abdominal aorta-inferior vena cava fistula in female rats with chronic renal failure
Source: PLoS One. 2025 Aug 22;20(8):e0324951. doi: 10.1371/journal.pone.0324951 (PMC12373175; doi:10.1371/journal.pone.0324951)
Supplement: S1 File — (XLSX) [file pone.0324951.s001.xlsx]

## Sheet: Sheet1
BUN (mg/dl)						Scr(μmol/L)						CK (U/L)
T0	the CRF group	T0	the sham group	T0	the AVF group	T0	the CRF group	T0	the sham group	T0	the AVF group	T0	the CRF group	T0	the sham group	T0	the AVF group
1	13.06	1	13.95	1	21.18	1	103.29	1	107.29	1	81.47	1	187.57	1	156.68	1	149.37
2	7.22	2	18.72	2	14.28	2	84.52	2	93.31	2	63.36	2	176.48	2	198.47	2	152.58
3	8.44	3	14.21	3	15.35	3	53.89	3	81.27	3	96.33	3	202.47	3	207.25	3	197.43
4	14.73	4	22.33	4	13.77	4	77.61	4	58.32	4	83.27	4	173.56	4	162.55	4	211.56
5	20.09	5	16.23	5	22.58	5	44.8	5	66.4	5	114.34	5	212.43	5	173.93	5	202.83
6	10.92	6	8.8	6	15.29	6	86.93	6	61.3	6	98.19	6	137.38	6	210.28	6	120.67
7	9.39	7	11.81	7	23.29	7	72.13	7	63.35	7	83.29	7	169.72	7	175.37	7	164.58
8	12.65	8	18.22	8	16.13	8	43.64	8	102.25	8	122.28	8	147.28	8	163.29	8	170.26
9	8.46	9	9.36	9	10.83	9	51.5	9	69.37	9	45.24	9	155.27	9	146.77	9	166.48
10	13.84	10	17.7	10	10.28	10	91.18	10	99.65	10	51.36	10	183.42	10	183.28	10	153.09
11	25.91	11	11.03	11	11.47	11	96.26	11	53.31	11	107.87	11	194.78	11	136.47	11	237.74
12	7.17	12	10.47	12	11.26	12	94.75	12	58.16	12	61.07	12	199.55	12	149.94	12	194.19
13	19.15	13	19.05	13	15.86	13	51.75	13	97.44	13	111.29	13	153.25	13	198.12	13	137.9
T1		T1		14	20.46	T1		T1		14	86.09	T1		T1		14	166.05
1	18.08	1	11.54	T1		1	72.63	1	61.34	T1		1	186.99	1	207.51	T1
2	10.33	2	20.61	1	22.01	2	58.84	2	103.54	1	95.33	2	229.4	2	153.66	1	435.49
3	9.84	3	17.76	2	15.91	3	84.31	3	59.69	2	103	3	225.39	3	204.87	2	243.9
4	19.44	4	23.9	3	16.74	4	114.19	4	97.28	3	91.49	4	154.93	4	183.87	3	277.82
5	19.95	5	15.19	4	10.3	5	71.94	5	67.24	4	48.46	5	220.87	5	175.91	4	222.67
6	12.63	6	14.81	5	19.1	6	94.82	6	103.34	5	64.35	6	222.23	6	219.27	5	378.94
7	10.95	7	10.89	6	23.01	7	57.78	7	97.29	6	89.32	7	159.9	7	158.01	6	222.08
8	13.46	8	20.9	7	18.03	8	58.44	8	76.37	7	70.33	8	229.61	8	203.56	7	299.8
9	18.26	9	9.62	8	11.26	9	56.5	9	61.38	8	120.93	9	182.99	9	249.73	8	421.14
10	21.5	10	18.88	9	11.19	10	78.89	10	78.3	9	112.31	10	227.06	10	150	9	356.45
T2		T2		T2		T2		T2		T2		T2		T2		T2
1	12.3	1	13.94	1	14.51	1	72.8	1	64.65	1	81.87	1	233.19	1	330.19	1	435.49
2	12.71	2	20.15	2	19.55	2	89.53	2	137.85	2	60.98	2	206.66	2	222.33	2	243.9
3	10.83	3	11.99	3	10.51	3	82.58	3	77.14	3	103.55	3	237.83	3	209.7	3	277.82
4	19.88	4	12.74	4	18.56	4	109.56	4	138.01	4	133.99	4	219.87	4	349.45	4	222.67
5	18.73	5	22.91	5	20.37	5	50.84	5	60.1	5	76.34	5	475.69	5	270.36	5	378.94
6	11.12	6	23.02	6	18.96	6	60.19	6	59.31	6	109.66	6	229.16	6	267.5	6	222.08
7	19.01	7	16.95			7	81.21	7	47.16			7	267.06	7	256.66
CK-MB (U/L)						LDH (U/L)						BW (g)
T0	the CRF group	T0	the sham group	T0	the AVF group	T0	the CRF group	T0	the sham group	T0	the AVF group	T0	the CRF group	T0	the sham group	T0	the AVF group
1	203.18	1	198.68	1	124.89	1	187.57	1	156.68	1	149.37	1	278	1	273	1	291
2	191.94	2	206.47	2	135.32	2	176.48	2	198.47	2	152.58	2	269	2	279	2	276
3	183.59	3	226.25	3	193.84	3	202.47	3	207.25	3	197.43	3	280	3	277	3	270
4	191.54	4	252.55	4	128.35	4	173.56	4	162.55	4	211.56	4	270	4	278	4	271
5	233.86	5	228.93	5	122.97	5	212.43	5	173.93	5	202.83	5	272	5	281	5	268
6	242.21	6	181.28	6	250.99	6	137.38	6	210.28	6	120.67	6	273	6	275	6	263
7	152.13	7	208.37	7	187.18	7	169.72	7	175.37	7	164.58	7	274	7	280	7	270
8	117.79	8	152.35	8	225.19	8	247.28	8	163.29	8	170.26	8	284	8	268	8	263
9	119.67	9	208.68	9	201.24	9	155.27	9	146.77	9	166.48	9	281	9	270	9	263
10	258.02	10	203.66	10	197.43	10	183.42	10	183.28	10	153.09	10	293	10	278	10	288
11	161.38	11	125.58	11	181.8	11	194.78	11	136.47	11	137.74	11	279	11	273	11	285
12	140.15	12	163.79	12	220.71	12	208.85	12	198.12	12	194.19	12	282	12	289	12	293
13	233.55	13	235.02	13	177.21	13	162.11	13	149.94	13	137.91	13	287	13	276	13	287
T1		T1		14	133.67	T1		T1		14	166.05	T1		T1		14	288
1	223.18	1	350.76	T1		1	186.99	1	159.46	T1		1	273	1	287	T1
2	283.59	2	312.61	1	334.89	2	229.4	2	253.66	1	453.2	2	287	2	285	1	284
3	291.54	3	249.93	2	225.32	3	225.19	3	204.87	2	308.9	3	288	3	284	2	264
4	137.46	4	211.81	3	560.84	4	155.1	4	235.77	3	377.62	4	273	4	278	3	287
5	330.03	5	199.93	4	422.35	5	220.87	5	159.91	4	421.47	5	286	5	271	4	270
6	222.13	6	216.77	5	303.97	6	223.53	6	189.45	5	428.94	6	288	6	270	5	267
7	187.79	7	210.32	6	360.99	7	159.23	7	210.27	6	305.24	7	270	7	269	6	279
8	199.67	8	268.78	7	226.18	8	228.2	8	158.01	7	507.74	8	275	8	280	7	287
9	304.42	9	224.54	8	227.39	9	182.75	9	203.56	8	319.8	9	281	9	271	8	277
10	261.38	10	198.82	9	247.43	10	228.17	10	270.53	9	356.45	10	284	10	282	9	284
T2		T2		T2		T2		T2		T2		T2		T2		T2
1	298.25	1	265.84	1	356.87	1	233.19	1	230.19	1	500.07	1	267	1	286	1	287
2	251.48	2	362.66	2	601.01	2	200.93	2	262.33	2	507.85	2	279	2	277	2	275
3	481.01	3	295.74	3	327.21	3	237.83	3	227.8	3	525.57	3	281	3	294	3	267
4	227.7	4	332.45	4	579.2	4	217.87	4	270.36	4	840.8	4	287	4	273	4	291
5	343.9	5	339.39	5	562.36	5	294.55	5	223.2	5	528.71	5	278	5	280	5	270
6	262.32	6	536.52	6	601.31	6	307.56	6	445.16	6	590.5	6	284	6	285	6	269
7	244.73	7	493.16			7	202.16	7	282.11			7	279	7	270
