# Supplementary material for: Application of transthoracic echocardiography to assess the dynamic evolution of early cardiac damage induced by abdominal aorta-inferior vena cava fistula in female rats with chronic renal failure
Source: PLoS One. 2025 Aug 22;20(8):e0324951. doi: 10.1371/journal.pone.0324951 (PMC12373175; doi:10.1371/journal.pone.0324951)
Supplement: S2 File — (XLSX) [file pone.0324951.s002.xlsx]

## Sheet: Sheet1
the AVF group
Fistula Diameter（mm）		Flow Rate（uL）
T0		T0
1	1.2	1	101.92
2	1.08	2	59.28
3	1.42	3	167.67
4	1.08	4	56.68
5	1.51	5	151.44
6	1.15	6	109.62
7	1.34	7	110.8
8	1.04	8	83.88
9	1.65	9	129.28
10	1.15	10	98.99
11	1.35	11	106.74
12	1.47	12	141.01
13	1.27	13	72.87
14	1.07	14	106.94
T1		T1
1	1.38	1	126.11
2	1.47	2	183.1
3	1.5	3	122.99
4	1.04	4	54.33
5	1.5	5	153.26
6	1.1	6	98.39
7	0.95	7	92.3
8	1.72	8	215.52
9	1.34	9	100.24
T2		T2
1	1.23	1	90.03
2	1.4	2	140.81
3	1.44	3	168.42
4	1.4	4	87.84
5	1.34	5	144.28
6	1.26	6	157.69
