# Supplementary material for: Application of transthoracic echocardiography to assess the dynamic evolution of early cardiac damage induced by abdominal aorta-inferior vena cava fistula in female rats with chronic renal failure
Source: PLoS One. 2025 Aug 22;20(8):e0324951. doi: 10.1371/journal.pone.0324951 (PMC12373175; doi:10.1371/journal.pone.0324951)
Supplement: S3 file — (XLSX) [file pone.0324951.s003.xlsx]

## Sheet: Sheet1
GCS (%)						GLS (%)						E/DT(cm/s/ms)						RV Tei index
T0	the CRF group	T0	the sham group	T0	the AVF group	T0	the CRF group	T0	the sham group	T0	the AVF group	T0	the CRF group	T0	the sham group	T0	the AVF group	T0	the CRF group	T0	the sham group	T0	the AVF group
1	-54.17	1	-34.27	1	-39.15	1	-50.47	1	-38.49	1	-57.49	1	2.5	1	2.93	1	3.54	1	0.15	1	0.25	1	0.38
2	-37.58	2	-36.17	2	-44.85	2	-49.96	2	-58.32	2	-50.38	2	3.49	2	3.38	2	2.42	2	0.57	2	0	2	0.18
3	-48.47	3	-37.86	3	-38.68	3	-54.47	3	-49.37	3	-52.44	3	7.01	3	6.18	3	3.78	3	0.23	3	0.01	3	0.13
4	-30.78	4	-24.69	4	-57.28	4	-37.13	4	-53.44	4	-46.38	4	6.03	4	4.01	4	3.58	4	0.03	4	0.12	4	0.44
5	-42.58	5	-42.79	5	-34.48	5	-50.43	5	-41.74	5	-52.94	5	3.79	5	3.15	5	4.62	5	0.13	5	0.29	5	0.07
6	-38.37	6	-50.17	6	-41.38	6	-52.48	6	-55.38	6	-58.62	6	5.46	6	5.63	6	4.13	6	0.17	6	0.06	6	0.04
7	-34.26	7	-38.74	7	-54.98	7	-39.08	7	-52.04	7	-47.19	7	3.88	7	3.56	7	3.32	7	0.04	7	0.16	7	0.14
8	-41.65	8	-61.48	8	-37.28	8	-47.18	8	-58.28	8	-51.73	8	3.2	8	3.03	8	6.01	8	0.2	8	0.04	8	0.18
9	-37.63	9	-45.06	9	-38.49	9	-53.28	9	-40.75	9	-38.46	9	2.63	9	4.84	9	3.54	9	0.42	9	0.22	9	0.23
10	-41.05	10	-29.68	10	-36.72	10	-42.27	10	-60.73	10	-45.07	10	3.16	10	3.67	10	5.32	10	0.17	10	0.28	10	0.09
11	-26.84	11	-45.74	11	-59.25	11	-54.16	11	-37.52	11	-42.69	11	3.29	11	3.61	11	4.66	11	0.11	11	0.18	11	0.16
12	-47.04	12	-50.11	12	-34.88	12	-42.14	12	-41.05	12	-55.53	12	4.89	12	2.74	12	3.56	12	0.26	12	0.18	12	0.25
13	-31.76	13	-30.49	13	-43.87	13	-54.38	13	-58.23	13	-43.26	13	3.65	13	4.07	13	3.43	13	0.14	13	0.12	13	0.13
T1		T1		14	-52.86	T1		T1		14	-49.39	T1		T1		14	2.77	T1		T1		14	0.19
1	-43.57	1	-40.47	T1		1	-42.72	1	-59.78	T1		1	6.81	1	3.38	T1		1	0.13	1	0.19	T1
2	-30.16	2	-29.47	1	-51.09	2	-52.07	2	-50.28	1	-49.28	2	4.38	2	6.18	1	4.19	2	0.13	2	0.16	1	0.18
3	-29.13	3	-46.36	2	-67.48	3	-38.97	3	-38.29	2	-56.31	3	5.06	3	4.01	2	6.82	3	0.15	3	0.18	2	0.18
4	-50.13	4	-26.84	3	-60.47	4	-48.73	4	-30.28	3	-34.93	4	5.27	4	3.15	3	4.09	4	0.12	4	0.09	3	0.3
5	-32.37	5	-29.8	4	-52.58	5	-41.74	5	-29.53	4	-41.98	5	2.93	5	5.63	4	9.92	5	0.13	5	0.21	4	0.19
6	-27.44	6	-32.53	5	-48.63	6	-35.73	6	-54.18	5	-35.49	6	2.98	6	3.56	5	11.82	6	0.14	6	0.13	5	0.19
7	-43.06	7	-30.17	6	-62.38	7	-25.42	7	-52.44	6	-42.38	7	4.18	7	3.03	6	7.3	7	0.2	7	0.14	6	0.2
8	-26.28	8	-31.48	7	-41.38	8	-56.16	8	-49.27	7	-54.67	8	4.64	8	4.84	7	5.08	8	0.26	8	0.18	7	0.29
9	-40.28	9	-42.39	8	-65.37	9	-36.18	9	-32.54	8	-47.59	9	2.66	9	3.67	8	7.94	9	0.12	9	0.18	8	0.3
10	-34.55	10	-37.29	9	-68.04	10	-40.68	10	-37.17	9	-35.29	10	4.32	10	3.61	9	4.51	10	0.26	10	0.2	9	0.21
T2		T2		T2		T2		T2		T2		T2		T2		T2		T2		T2		T2
1	-44.37	1	-49.23	1	-21.43	1	-32.47	1	-48.53	1	-14.67	1	5.4	1	2.26	1	12.3	1	0.31	1	0.12	1	0.37
2	-26.78	2	-31.01	2	-34.05	2	-61.08	2	-31.04	2	-20.67	2	2.96	2	5.04	2	6.75	2	0.19	2	0.29	2	0.35
3	-30.58	3	-40.15	3	-20.51	3	-31.43	3	-40.73	3	-23.2	3	4.76	3	5.12	3	13.93	3	0.19	3	0.23	3	0.38
4	-40.63	4	-31.38	4	-31.68	4	-44.19	4	-31.99	4	-22.1	4	5.65	4	3.41	4	10.11	4	0.21	4	0.19	4	0.29
5	-35.48	5	-30.74	5	-21.54	5	-36.98	5	-47.58	5	-17.59	5	3.44	5	2.62	5	13.07	5	0.32	5	0.21	5	0.18
6	-39.17	6	-43.29	6	-38.14	6	-28.62	6	-60.15	6	-15.17	6	3.94	6	4.52	6	7.72	6	0.22	6	0.15	6	0.37
7	-48.66	7	-35.64			7	-45.81	7	-35.28			7	2.59	7	3.68			7	0.35	7	0.23
RVCO (ml)						LAD(mm)						LV Tei index						LVFS (%)
T0	the CRF group	T0	the sham group	T0	the AVF group	T0	the CRF group	T0	the sham group	T0	the AVF group	T0	the CRF group	T0	the sham group	T0	the AVF group	T0	the CRF group	T0	the sham group	T0	the AVF group
1	52.01	1	72.86	1	47.08	1	4.52	1	4.52	1	3.58	1	0.32	1	0.32	1	0.11	1	40.11	1	47.13	1	34.09
2	79.55	2	38.06	2	77.65	2	4.21	2	3.49	2	4.52	2	0.1	2	0.13	2	0.22	2	38.26	2	22.65	2	49.76
3	97.83	3	80.45	3	71.93	3	4.44	3	3.97	3	4.19	3	0.41	3	0.17	3	0.07	3	37.69	3	48.68	3	42.19
4	105.08	4	83.54	4	70.97	4	4.21	4	4.63	4	4.29	4	0.14	4	0.05	4	0.19	4	48.31	4	48.95	4	51.47
5	79.56	5	68.98	5	73.58	5	3.73	5	4.02	5	4.58	5	0.28	5	0.15	5	0.33	5	51.3	5	52.73	5	40.85
6	59.95	6	66.37	6	75.31	6	4.02	6	4.12	6	3.68	6	0.16	6	0.22	6	0.41	6	43.53	6	47.39	6	55.48
7	77.11	7	85.31	7	70.19	7	3.87	7	4.33	7	4.09	7	0.11	7	0.2	7	0.23	7	41.44	7	46.29	7	45.73
8	71.65	8	52.42	8	67.1	8	4.25	8	4.27	8	3.97	8	0.22	8	0.15	8	0.35	8	46.11	8	51.38	8	38.28
9	72.46	9	81.48	9	62.39	9	4.33	9	4.88	9	3.61	9	0.35	9	0.18	9	0.07	9	32.84	9	49.75	9	43.9
10	71.13	10	49.58	10	77.49	10	3.53	10	4.28	10	5.17	10	0.04	10	0.05	10	0.13	10	45.92	10	48.33	10	45.74
11	79.94	11	45.59	11	66.87	11	4.02	11	3.67	11	4.86	11	0.08	11	0.12	11	0.18	11	49.76	11	30.69	11	43.76
12	91.91	12	77.72	12	77.82	12	4.4	12	4.61	12	4.23	12	0.25	12	0.13	12	0.16	12	37.53	12	54.29	12	50.71
13	61.95	13	54.04	13	60.46	13	3.8	13	3.79	13	3.71	13	0.15	13	0.19	13	0.26	13	47.93	13	35.53	13	38.61
T1		T1		14	69.14	T1		T1		14	4.75	T1		T1		14	0.21	T1		T1		14	44.66
1	42.97	1	76.94	T1		1	3.87	1	4.14	T1		1	0.15	1	0.14	T1		1	44.54	1	43.38	T1
2	50.2	2	50.61	1	108.38	2	4.45	2	4.28	1	4.17	2	0.08	2	0.17	1	0.17	2	51.82	2	41.39	1	39.01
3	41.83	3	51.21	2	168.79	3	4.06	3	4.02	2	4.49	3	0.2	3	0.25	2	0.17	3	44.8	3	40.34	2	51.14
4	66.66	4	50.98	3	210.05	4	3.97	4	4.57	3	6.39	4	0.21	4	0.14	3	0.19	4	46.87	4	43.81	3	54.77
5	66.44	5	53.87	4	137.23	5	4.03	5	4.88	4	5.81	5	0.16	5	0.22	4	0.31	5	46.8	5	37.29	4	64.92
6	53.44	6	46.16	5	112.95	6	4.91	6	3.85	5	4.68	6	0.21	6	0.14	5	0.17	6	54.93	6	43.52	5	55.32
7	90.29	7	69.62	6	213.02	7	5.24	7	4.17	6	4.57	7	0.21	7	0.14	6	0.3	7	42.63	7	43.13	6	50.01
8	84.64	8	52.24	7	136.53	8	4.62	8	4	7	4.37	8	0.21	8	0.25	7	0.17	8	43.44	8	37.11	7	48.32
9	67.13	9	83.59	8	109.65	9	4.51	9	4.18	8	4.3	9	0.21	9	0.25	8	0.17	9	42.55	9	53.3	8	45.63
10	86.47	10	58.36	9	186.33	10	3.26	10	4.23	9	4.77	10	0.16	10	0.25	9	0.31	10	46.09	10	38.01	9	64.7
T2		T2		T2		T2		T2		T2		T2		T2		T2		T2		T2		T2
1	104.98	1	72.09	1	160.31	1	4.81	1	4.88	1	4.81	1	0.32	1	0.11	1	0.33	1	51.7	1	47.91	1	61.86
2	79.76	2	44.35	2	314.04	2	4.8	2	4.88	2	5.76	2	0.36	2	0.17	2	0.29	2	51.81	2	45.12	2	50.7
3	63.65	3	57.06	3	256.03	3	4.67	3	4.03	3	5.88	3	0.16	3	0.17	3	0.32	3	52.52	3	52.8	3	67.31
4	55.11	4	60.81	4	239.55	4	4.52	4	4.47	4	5.28	4	0.22	4	0.22	4	0.29	4	40.35	4	33.69	4	46.86
5	69.08	5	80.99	5	265.61	5	4.02	5	3.97	5	5.18	5	0.22	5	0.22	5	0.2	5	30.68	5	34.98	5	51.99
6	70.71	6	91.71	6	161.59	6	3.13	6	3.36	6	6.06	6	0.32	6	0.28	6	0.18	6	48.94	6	45.72	6	60.1
7	77.83	7	67.83			7	4.8	7	4.63			7	0.31	7	0.24			7	52.59	7	45.55
LVEF (%)						LVPW (mm)						LVEDD (mm)						LVESD (mm)
T0	the CRF group	T0	the sham group	T0	the AVF group	T0	the CRF group	T0	the sham group	T0	the AVF group	T0	the CRF group	T0	the sham group	T0	the AVF group	T0	the CRF group	T0	the sham group	T0	the AVF group
1	71.57	1	72.99	1	58.61	1	1.11	1	1.06	1	0.95	1	8.41	1	8.28	1	6.97	1	5.04	1	4.38	1	4.6
2	69.09	2	55.99	2	70.6	2	0.9	2	1	2	1.01	2	7.86	2	7.13	2	8.02	2	4.85	2	5.51	2	4.03
3	69.3	3	67.67	3	64.33	3	0.76	3	0.96	3	1.02	3	7.28	3	8.52	3	8.27	3	4.54	3	4.37	3	4.78
4	67.91	4	66.72	4	72.58	4	1.14	4	1.04	4	0.94	4	8.02	4	8.67	4	8.39	4	4.15	4	4.43	4	4.07
5	55.72	5	70.33	5	63.27	5	1	5	0.89	5	1.02	5	8.02	5	6.48	5	8.18	5	3.9	5	4.01	5	4.84
6	67.42	6	68.58	6	71.27	6	0.92	6	0.92	6	0.78	6	8.27	6	8.53	6	6.16	6	4.67	6	4.49	6	3.79
7	70.65	7	67.73	7	71.1	7	0.95	7	1.01	7	0.94	7	7.77	7	8.8	7	7.99	7	4.55	7	4.73	7	4.34
8	72.5	8	69	8	59.94	8	1.07	8	0.91	8	0.89	8	8.38	8	7.97	8	7.83	8	4.51	8	3.88	8	4.84
9	62.94	9	70.07	9	69.7	9	0.09	9	0.98	9	0.92	9	8.16	9	8.31	9	7.24	9	5.48	9	4.18	9	4.06
10	66.13	10	63.22	10	72.21	10	1.03	10	1.11	10	0.93	10	6.43	10	7.64	10	7.54	10	4.02	10	3.95	10	5.18
11	78.32	11	57.34	11	65.64	11	0.99	11	0.97	11	0.85	11	7.96	11	7.01	11	6.27	11	4	11	4.86	11	5.22
12	62.6	12	71.7	12	62.14	12	0.62	12	0.92	12	0.86	12	8.44	12	8.71	12	6.75	12	3.88	12	4.75	12	4.51
13	74.06	13	60.96	13	72.26	13	1.2	13	1.06	13	1	13	7.3	13	7.17	13	7.53	13	4.57	13	3.91	13	5.96
T1		T1		14	67.2	T1		T1		14	0.93	T1		T1		14	8.31	T1		T1		14	4.83
1	62.45	1	59.42	T1		1	1.04	1	1.05	T1		1	7.44	1	7.35	T1		1	3.22	1	4.16	T1
2	72.19	2	63.52	1	58.96	2	1.11	2	1.12	1	1.57	2	6.37	2	7.27	1	7.18	2	4.75	2	4.26	1	5.31
3	54.08	3	61.17	2	80.87	3	1.08	3	0.88	2	0.96	3	6.77	3	6.98	2	7.78	3	3.86	3	4.16	2	4.1
4	72.21	4	69.89	3	74.54	4	0.81	4	0.92	3	1.05	4	7.26	4	8.45	3	9.95	4	4.13	4	4.75	3	4.59
5	60.74	5	69.07	4	80.97	5	1.12	5	0.97	4	1.6	5	8.05	5	6.11	4	7.31	5	3.92	5	5.07	4	4.44
6	69.35	6	64.37	5	71.94	6	0.85	6	1.11	5	1.38	6	6.85	6	7.48	5	9	6	4.33	6	5.31	5	4.02
7	60.81	7	74.64	6	75.58	7	1.23	7	1.05	6	1.25	7	8.28	7	8.27	6	9.04	7	5.22	7	4.67	6	4.52
8	85.86	8	70.33	7	76.67	8	1.14	8	1.18	7	1.11	8	8.28	8	7.06	7	8.92	8	4.41	8	4.02	7	4.61
9	67.31	9	70.29	8	68.94	9	1.24	9	1.15	8	1.24	9	9.05	9	8.17	8	7.5	9	4.79	9	4.76	8	4.08
10	53.43	10	51.35	9	71.39	10	1.04	10	1.15	9	1.38	10	7.98	10	8.43	9	9.63	10	4.56	10	3.77	9	5.32
T2		T2		T2		T2		T2		T2		T2		T2		T2		T2		T2		T2
1	52.97	1	71.56	1	69.81	1	0.84	1	1.15	1	1.39	1	6.66	1	6.55	1	9.04	1	4.32	1	4.46	1	3.55
2	75.98	2	56.76	2	70.05	2	0.88	2	0.84	2	1.34	2	8.59	2	8.67	2	10.02	2	4.46	2	4.76	2	4.48
3	58.21	3	61.44	3	79.24	3	1.24	3	1.01	3	1.52	3	8.84	3	7.9	3	9.11	3	5	3	4.11	3	4.68
4	67.66	4	68.29	4	72.15	4	1.21	4	1.08	4	1.39	4	8.17	4	7.74	4	8.8	4	5.58	4	5.02	4	4.27
5	74.35	5	73.31	5	72.56	5	1.31	5	1.19	5	1.23	5	8.7	5	8.62	5	8.99	5	4.08	5	5.03	5	4.04
6	71.51	6	60.87	6	85.94	6	1.04	6	0.92	6	1.12	6	7.08	6	7.24	6	10.28	6	5.09	6	4.97	6	5.01
7	59.3	7	72.56			7	1.04	7	1.13			7	7.86	7	6.28			7	4.68	7	5.01
LVEDV (ml)						LVESV (ml)						IVS (mm)						LVCO (ml)
T0	the CRF group	T0	the sham group	T0	the AVF group	T0	the CRF group	T0	the sham group	T0	the AVF group	T0	the CRF group	T0	the sham group	T0	the AVF group	T0	the CRF group	T0	the sham group	T0	the AVF group
1	268.59	1	280.49	1	207.98	1	76.36	1	75.75	1	86.08	1	1.39	1	1.16	1	0.9	1	69.39	1	70.64	1	41.2
2	244.33	2	245.53	2	243.48	2	75.52	2	108.06	2	71.58	2	0.92	2	1.05	2	1.03	2	63.31	2	40.97	2	60.34
3	213.61	3	292.39	3	259.36	3	74.57	3	94.54	3	92.5	3	0.87	3	0.93	3	0.96	3	52.11	3	71.62	3	57.73
4	233.46	4	300.72	4	265.72	4	74.91	4	100.08	4	72.86	4	1.24	4	0.96	4	1.02	4	60.41	4	68.42	4	69.43
5	198.48	5	286.36	5	260.41	5	79.04	5	84.95	5	95.64	5	0.96	5	0.96	5	0.9	5	53.96	5	68.88	5	56.02
6	265.48	6	240.55	6	225.73	6	86.49	6	91.29	6	64.85	6	1.01	6	1.06	6	1.15	6	62.11	6	65.56	6	56.47
7	238.72	7	205.93	7	242.84	7	70.06	7	95.48	7	70.17	7	1.05	7	1.03	7	0.91	7	57.68	7	74.17	7	58.02
8	285.43	8	240.27	8	236.59	8	78.48	8	74.47	8	94.77	8	1.21	8	0.99	8	1.02	8	69.74	8	54.38	8	46.37
9	282.74	9	282.64	9	221.29	9	114.79	9	84.59	9	67.06	9	1.02	9	1.07	9	0.94	9	78.54	9	68.92	9	52.44
10	254.09	10	239.55	10	314.63	10	93.05	10	88.11	10	87.44	10	0.92	10	1	10	1.18	10	55.62	10	50.73	10	77.7
11	269.85	11	217.45	11	302.51	11	85.48	11	92.76	11	103.93	11	1.01	11	1.26	11	1.02	11	64.16	11	42.52	11	66.92
12	222.62	12	289.68	12	252.78	12	83.88	12	94.77	12	94.51	12	0.9	12	1.14	12	1	12	70.31	12	49.41	12	58.42
13	278.23	13	225.2	13	220	13	88.57	13	82.21	13	85.96	13	1.22	13	0.94	13	0.9	13	54.61	13	73.65	13	48.41
T1		T1		14	285.56	T1		T1		14	94.83	T1		T1		14	1.1	T1		T1		14	68.7
1	184.77	1	242.72	T1		1	70.9	1	58.95	T1		1	0.99	1	0.87	T1		1	46.61	1	69.78	T1
2	210.63	2	212.89	1	245.06	2	98.82	2	65.73	1	62.35	2	1.01	2	1.3	1	1.43	2	58.56	2	59.68	1	39.08
3	178.45	3	201.52	2	310.94	3	75.66	3	74.74	2	61.41	3	1.15	3	1.2	2	1.49	3	51.51	3	42.57	2	58
4	205.67	4	272.16	3	303.15	4	54.48	4	76.56	3	99.91	4	0.83	4	1.15	3	1.02	4	51.7	4	70.07	3	47.91
5	229.73	5	257.31	4	491.47	5	107.08	5	83.59	4	55.08	5	1.01	5	1.13	4	1.59	5	54.43	5	59.89	4	146.32
6	274.15	6	245.91	5	261.68	6	54.76	6	78.6	5	46.86	6	1.23	6	1.13	5	1.2	6	59.84	6	70.28	5	63.52
7	287.17	7	268.26	6	276.89	7	84.03	7	64.75	6	86.69	7	1.18	7	0.87	6	1.05	7	65.59	7	57.29	6	93.01
8	296.24	8	219.76	7	357.34	8	55.1	8	58.37	7	86.35	8	1.22	8	1.03	7	1.27	8	89.09	8	50.05	7	122.03
9	292.75	9	204.47	8	306.68	9	83	9	85.96	8	87.37	9	1.21	9	1.28	8	1.21	9	71.33	9	63.37	8	72.03
10	286.59	10	229.76	9	419.98	10	95.7	10	65.29	9	59.77	10	1.14	10	1.17	9	1.33	10	72.29	10	69.77	9	172.46
T2		T2		T2		T2		T2		T2		T2		T2		T2		T2		T2		T2
1	283.78	1	290.48	1	467.84	1	94.67	1	78.61	1	94.49	1	1.2	1	1.21	1	1.37	1	55.96	1	70.26	1	116.59
2	210.32	2	221.57	2	330.6	2	87.72	2	109.05	2	108.97	2	0.89	2	1.17	2	1.52	2	47.35	2	65.27	2	160.74
3	257.2	3	314.85	3	408.27	3	67.12	3	70.45	3	146.43	3	1.21	3	1.21	3	1.28	3	66.58	3	47.76	3	152.64
4	239.58	4	272.23	4	431.66	4	79.42	4	85.97	4	116.54	4	1.13	4	1.02	4	1.6	4	73.73	4	55.41	4	125.49
5	238.47	5	224.17	5	346.77	5	75.49	5	81.3	5	99.16	5	1.19	5	1.01	5	1.54	5	54.53	5	74.03	5	94.38
6	303.12	6	221.44	6	362.56	6	70.89	6	75.19	6	96.53	6	0.92	6	0.89	6	1.43	6	84.71	6	53.41	6	174.8
7	215.93	7	224.59			7	99.93	7	67			7	1.21	7	1.18			7	66.98	7	79.11
mitral valve E/A						tricuspid valve E/A						HR (bmp)						LVM (mg)
T0	the CRF group	T0	the sham group	T0	the AVF group	T0	the CRF group	T0	the sham group	T0	the AVF group	T0	the CRF group	T0	the sham group	T0	the AVF group	T0	the CRF group	T0	the sham group	T0	the AVF group
1	1.16	1	1.58	1	0.72	1	0.46	1	1.11	1	1.48	1	361	1	362	1	338	1	1050.86	1	982.72	1	888.89
2	1.89	2	1.61	2	1.34	2	0.71	2	0.78	2	0.68	2	375	2	357	2	351	2	950.65	2	932.16	2	1016.59
3	0.92	3	0.83	3	1.44	3	0.89	3	1.1	3	0.67	3	352	3	343	3	346	3	868.3	3	1023.21	3	1024.09
4	0.85	4	0.94	4	0.89	4	0.86	4	0.8	4	0.88	4	381	4	349	4	360	4	1069.78	4	1069.03	4	1029.93
5	0.81	5	1.53	5	1.15	5	0.67	5	0.59	5	0.98	5	337	5	337	5	340	5	998.81	5	1010.03	5	999.44
6	1.51	6	1.47	6	1.48	6	1.77	6	1.06	6	0.87	6	347	6	341	6	351	6	1012.09	6	1049.6	6	858.31
7	1.73	7	0.71	7	1.53	7	1.1	7	1	7	1.22	7	342	7	352	7	336	7	986.11	7	1093.38	7	969.6
8	0.79	8	1.82	8	0.99	8	0.58	8	1.14	8	0.83	8	337	8	355	8	327	8	1032.64	8	978.13	8	972.56
9	1.22	9	1.53	9	1.56	9	1.08	9	0.7	9	1.17	9	329	9	348	9	340	9	1006.69	9	1049.37	9	910.83
10	1.35	10	0.84	10	1.06	10	0.81	10	0.61	10	1.52	10	331	10	343	10	342	10	943.9	10	998.17	10	1094.15
11	0.73	11	0.99	11	0.97	11	1.12	11	1.18	11	1.57	11	348	11	339	11	337	11	1002.5	11	893.68	11	1086.59
12	1.58	12	1.65	12	1.48	12	1.27	12	1.14	12	1.08	12	337	12	359	12	334	12	998.05	12	1067.11	12	776.43
13	0.78	13	0.87	13	0.9	13	0.55	13	0.7	13	0.75	13	346	13	328	13	359	13	853.95	13	877.54	13	985.36
T1		T1		14	1.19	T1		T1		14	1.41	T1		T1		14	343	T1		T1		14	1068.12
1	0.68	1	0.67	T1		1	0.99	1	0.48	T1		1	347	1	362	T1		1	802.94	1	963.9	T1
2	0.69	2	1.5	1	1.88	2	0.63	2	1.05	1	1.15	2	335	2	357	1	340	2	993.18	2	943.41	1	1131.68
3	0.69	3	0.85	2	1.22	3	1.12	3	1.46	2	0.8	3	339	3	343	2	278	3	886.97	3	949.46	2	865.99
4	1.24	4	1.28	3	0.99	4	0.88	4	0.75	3	1.27	4	340	4	349	3	355	4	967.83	4	1052.84	3	1345.92
5	1.02	5	0.75	4	1.02	5	0.94	5	0.75	4	1.12	5	348	5	337	4	264	5	948.73	5	1014.21	4	1092.87
6	1.28	6	1.31	5	0.82	6	1.15	6	1.03	5	1.38	6	342	6	341	5	375	6	905.34	6	965.36	5	1286.11
7	1.11	7	0.97	6	1.33	7	0.98	7	0.77	6	0.76	7	345	7	352	6	348	7	1103.56	7	1005.7	6	1195.92
8	0.71	8	1.22	7	1.34	8	0.83	8	0.77	7	0.61	8	352	8	355	7	374	8	1040.3	8	939.09	7	1207.16
9	1.26	9	0.94	8	0.8	9	1.06	9	0.67	8	1.4	9	358	9	348	8	324	9	1055.3	9	968.08	8	1066.39
10	0.75	10	0.72	9	1.23	10	0.7	10	0.75	9	0.73	10	362	10	343	9	381	10	1073.98	10	1018.4	9	1421.43
T2		T2		T2		T2		T2		T2		T2		T2		T2		T2		T2		T2
1	0.84	1	0.89	1	1.43	1	0.55	1	1.02	1	0.91	1	354	1	338	1	424	1	1043.09	1	1064.02	1	1310.6
2	1.39	2	0.78	2	1.5	2	0.75	2	0.64	2	0.81	2	357	2	342	2	367	2	1053.14	2	998.86	2	1433.62
3	0.81	3	0.78	3	2.06	3	0.79	3	0.83	3	0.91	3	349	3	357	3	377	3	1084	3	1091.72	3	1328.88
4	1.53	4	1.32	4	0.94	4	0.89	4	1.27	4	0.71	4	338	4	341	4	379	4	1005.62	4	960.96	4	1199.76
5	1.28	5	1.45	5	1.05	5	0.81	5	0.72	5	0.95	5	346	5	344	5	388	5	1071.94	5	982.43	5	1324.62
6	0.8	6	0.83	6	1.02	6	1.11	6	0.83	6	1.1	6	339	6	339	6	380	6	934.35	6	1080.91	6	1507.77
7	0.8	7	1.21			7	1.29	7	1.01			7	352	7	340			7	1054.93	7	1102.16
